# Supplementary material for: Integrating particle swarm optimization with backtracking search optimization feature extraction with two-dimensional convolutional neural network and attention-based stacked bidirectional long short-term memory classifier for effective single and multi-document summarization
Source: PeerJ Comput Sci. 2024 Dec 12;10:e2435. doi: 10.7717/peerj-cs.2435 (PMC11784770; doi:10.7717/peerj-cs.2435)
Supplement: Supplemental Information 1 [file peerj-cs-10-2435-s001.zip]

Archive with 3 entries (3 files):
- dataset/duc 2002_docs.zip
- dataset/duc2003_testdata zip.zip
- dataset/duc2005_docs.zip
